# Supplementary material for: Time to recovery following cataract surgery and its predictors among patients undergoing surgery at two selected Public Hospitals in Hawassa, Sidama, Ethiopia
Source: PLoS One. 2024 Nov 4;19(11):e0313118. doi: 10.1371/journal.pone.0313118 (PMC11534261; doi:10.1371/journal.pone.0313118)
Supplement: S1 Dataset — (XLS) [file pone.0313118.s002.xls]

## Sheet: Sheet1
age_in_years	sex_of_patients	Residence	diabetic_status	smoking_status	alcoholic_status	substance_use	presurgery_va_status	lvisual_acuity	comorbid_cardiac	comorbid_hypertension	cardiac_HTN	comorbid_eye_prob	chronic_resp_prob	operated_eye	anaesthesia_type	if_local	if_general	cataract_type	if_other_ct	surgery_type	if_other_cs	type_lense	post_op_complication	if_yes_write_the_possible_answer	time	surgery_time	surgery_dateEC	recovery_dateEC	recc_date	outcome_status	recovery_weeks	outcome_stat	Event	agep	type_cataract	_st	_d	_t	_t0	lense
2	1	2	1	2	2	2	1	1	2	2	2	2	2	1	2		1	4		1		1	1	psedo	40	1	2012-06-14	2013-06-21	375	2	53.5714	2	0	1	2	1	0	53.5714	0	1
3	1	2	1	2	2	2	1	1	2	2	2	2	2	2	2		1	3		2		1	1	Bleeding	35	1	2012-01-12	2012-03-02	378	2	54	2	0	1	2	1	0	54	0	1
5	1	2	1	2	2	1	1	1	2	2	2	2	2	1	1	1		3		2		2	1	psedo	45	1	2012-10-10	2013-12-10	55	3	7.85714	2	0	1	2	1	0	7.85714	0	2
5	2	2	1	2	2	2	1	1	2	2	2	1	2	1	2		1	3		1		1	1	Pain	60	2	2012-11-06	2013-08-08	367	2	52.4286	2	0	1	2	1	0	52.4286	0	1
5	1	2	1	2	2	2	1	1	2	2	2	2	2	2	1	1		3		2		1	2		30	1	2013-07-06	2014-07-29	60	3	8.57143	2	0	1	2	1	0	8.57143	0	1
5	2	2	1	2	1	2	1	1	2	2	2	2	2	3	2		1	3		1		1	1		35	2	2012-04-22	2012-07-07	376	2	53.7143	2	0	1	2	1	0	53.7143	0	1
5	1	2	1	2	2	1	1	1	2	2	2	2	2	2	1	2		3		2		3	1	Pani	40	1	2012-03-04	2012-09-09	70	3	10	2	0	1	2	1	0	10	0	2
5	1	2	1	1	1	2	1	2	2	2	2	2	2	2	2		1	2		2		1	1	Slum vision	70	2	2012-06-02	2012-12-18	377	2	53.8571	2	0	1	2	1	0	53.8571	0	1
6	2	2	2	2	2	2	1	2	2	2	2	2	2	2	2		1	4		1		1	1	Pain	35	2	2012-11-06	2013-08-08	373	2	53.2857	2	0	1	2	1	0	53.2857	0	1
6	2	2	1	2	2	1	2	2	2	2	2	2	2	1	1	1		3		2		2	1	Bleeding	60	2	2013-03-29	2013-06-25	367	2	52.4286	2	0	1	2	1	0	52.4286	0	2
6	1	2	1	1	2	2	2	2	2	2	2	2	2	2	2		1	3		1		1	1	Bleeding	40	2	2013-04-02	2013-12-09	80	3	11.4286	2	0	1	2	1	0	11.4286	0	1
6	1	2	1	2	2	2	1	2	2	2	2	2	2	2	2		1	4		1		1	1	Slum vision	65	2	2013-04-01	2014-05-01	367	2	52.4286	2	0	1	2	1	0	52.4286	0	1
7	1	2	1	2	2	1	1	2	2	2	2	2	2	1	2		1	5		1		1	1	Blurring vision	45	1	2013-12-09	2014-12-11	29	4	4.14286	2	0	1	2	1	0	4.14286	0	1
7	1	2	1	2	1	1	3	2	2	2	2	2	1	2	1	1		5		2		1	1	Slum vision	45	1	2012-09-26	2013-10-26	29	4	4.14286	2	0	1	2	1	0	4.14286	0	1
8	1	2	2	2	2	1	1	2	2	2	2	1	2	2	2		1	5		2		1	2		35	1	2012-01-29	2012-03-13	368	2	52.5714	2	0	1	2	1	0	52.5714	0	1
8	1	2	1	2	2	2	3	2	2	2	2	2	2	1	2		1	5		1		1	1	psedo	55	2	2012-03-28	2012-05-25	370	2	52.8571	2	0	1	2	1	0	52.8571	0	1
9	1	2	1	2	2	2	3	2	2	2	2	2	2	3	2		1	5		1		2	1	psedo	35	1	2012-01-21	2012-07-23	370	2	52.8571	2	0	1	2	1	0	52.8571	0	2
9	1	2	2	2	2	2	1	2	2	2	2	2	2	1	2		1	3		1		1	1	Severe allergic reaction	60	2	2013-04-01	2014-05-01	367	2	52.4286	2	0	1	2	1	0	52.4286	0	1
10	1	2	2	2	2	2	1	2	2	2	1	1	2	2	2		1	4		1		1	1	Bleeding	40	1	2013-11-25	2014-02-18	370	2	52.8571	2	0	1	2	1	0	52.8571	0	1
12	1	2	1	2	2	2	1	2	2	2	2	2	2	2	1	1		4		2		1	1	Blurring vision	35	1	2012-05-17	2012-08-29	367	2	52.4286	2	0	1	2	1	0	52.4286	0	1
12	2	2	2	2	2	2	1	1	2	2	2	2	2	2	1	1		4		1		1	1	Bleeding	35	1	2013-09-21	2013-11-11	377	2	53.8571	2	0	1	2	1	0	53.8571	0	1
12	2	2	2	2	2	2	1	1	2	2	2	2	2	2	2		1	4		1		1	1	bleeding	40	1	2013-09-01	2013-10-11	367	2	52.4286	2	0	1	2	1	0	52.4286	0	1
13	2	2	2	2	2	2	2	1	2	2	2	2	2	1	1	2		3		1		1	1	bleeding	35	1	2012-12-28	2013-01-26	380	2	54.2857	2	0	1	2	1	0	54.2857	0	1
14	2	2	1	2	2	2	2	1	2	2	2	1	2	2	2		1	5		1		1	1	Severe allergic reaction	35	1	2012-06-21	2013-05-07	370	2	52.8571	2	0	1	2	1	0	52.8571	0	1
15	2	2	1	2	2	2	1	1	2	2	2	2	2	1	1	2		5		2		1	1	Slum vision	70	2	2012-06-02	2012-10-18	378	2	54	2	0	1	2	1	0	54	0	1
15	1	2	2	2	2	1	1	1	2	2	2	2	2	1	1	1		5		2		2	1	Bleeding	60	2	2013-08-18	2013-09-29	367	2	52.4286	2	0	1	2	1	0	52.4286	0	2
15	1	2	1	2	2	2	2	2	2	2	2	2	2	2	2		1	5		1		1	1	Slum vision	60	2	2012-01-29	2012-03-13	367	2	52.4286	2	0	1	2	1	0	52.4286	0	1
16	2	2	2	2	2	2	1	1	2	2	2	2	2	2	2		1	5		2		1	1	Bleeding	60	2	2013-01-25	2013-03-20	367	2	52.4286	2	0	2	2	1	0	52.4286	0	1
16	2	2	1	2	2	2	1	1	2	2	2	2	1	2	1	1		5		2		1	2		45	1	2013-12-09	2014-12-11	367	2	52.4286	2	0	2	2	1	0	52.4286	0	1
16	2	2	1	1	2	1	1	1	2	2	2	2	2	1	1	1		5		2		1	1	Slum vision	30	1	2013-04-20	2014-02-12	377	2	53.8571	2	0	2	2	1	0	53.8571	0	1
16	2	2	1	1	2	1	1	1	2	2	2	2	1	1	1	2		5		2		1	1	Blurring vision	35	1	2013-08-09	2014-02-11	380	2	54.2857	2	0	2	2	1	0	54.2857	0	1
41	2	2	2	2	2	1	2	1	2	2	2	2	2	1	1	1		2		2		1	2		30	1	2012-01-21	2012-07-23	367	2	52.4286	2	0	2	1	1	0	52.4286	0	1
42	2	2	2	2	2	2	1	1	2	2	1	2	2	2	1	1		2		2		1	1	Infection	60	2	2012-06-01	2013-02-03	50	3	7.14286	2	0	2	1	1	0	7.14286	0	1
44	2	1	2	2	2	2	3	1	2	2	1	2	2	2	1	1		2		2		1	1	Bleeding	35	1	2012-05-26	2012-08-28	370	2	52.8571	2	0	2	1	1	0	52.8571	0	1
48	2	2	2	1	1	2	2	1	2	2	2	1	2	3	1	1		2		2		3	1	Pain	30	1	2012-10-30	2013-09-13	30	3	4.28571	2	0	3	1	1	0	4.28571	0	2
50	2	2	1	2	2	2	3	1	2	2	2	2	2	2	1	1		2		2		1	1	Pani	35	1	2013-04-01	2014-05-01	367	2	52.4286	2	0	3	1	1	0	52.4286	0	1
54	1	2	1	2	2	1	3	1	2	2	2	2	2	1	1	1		2		2		1	1	psedo	60	2	2013-07-22	2014-08-12	60	3	8.57143	2	0	3	1	1	0	8.57143	0	1
55	2	2	2	1	1	1	1	1	2	2	2	2	2	1	1	1		2		2		1	1	Bleeding	45	1	2013-07-11	2013-10-11	29	4	4.14286	2	0	3	1	1	0	4.14286	0	1
55	1	2	1	2	2	1	3	1	2	2	1	2	2	1	1	2		2		1		1	1	Bleeding	45	1	2012-10-24	2012-12-21	377	2	53.8571	2	0	3	1	1	0	53.8571	0	1
55	2	2	2	1	2	1	3	1	2	2	2	2	2	2	1	1		1		2		1	1	Bleeding	55	2	2013-12-09	2014-12-11	367	2	52.4286	2	0	3	1	1	0	52.4286	0	1
60	1	2	2	2	1	2	2	1	2	2	1	2	2	1	1	1		1		2		1	1	Blurring vision	30	1	2014-04-24	2014-10-22	370	2	52.8571	2	0	3	1	1	0	52.8571	0	1
60	2	2	2	2	1	1	2	1	1	2	2	2	2	2	1	1		1		2		1	1	Blurring vision	60	2	2012-01-21	2012-07-23	60	3	8.57143	2	0	3	1	1	0	8.57143	0	1
60	1	2	1	1	1	1	1	1	2	2	2	2	2	1	1	1		1		1		1	1	Bleeding	40	1	2012-01-21	2012-07-23	369	2	52.7143	2	0	3	1	1	0	52.7143	0	1
65	2	2	1	2	2	1	1	1	2	1	2	2	1	2	1	1		1		2		2	2		55	2	2012-10-23	2012-12-23	367	2	52.4286	2	0	4	1	1	0	52.4286	0	2
65	1	2	2	1	1	1	1	1	2	2	1	2	2	1	1	1		1		2		1	1	Blurring vision	45	1	2012-01-29	2012-03-13	367	2	52.4286	2	0	4	1	1	0	52.4286	0	1
65	2	2	2	1	2	1	1	1	2	2	2	2	2	2	1	2		1		2		1	1	Bleeding	35	1	2012-09-18	2012-12-06	379	2	54.1429	2	0	4	1	1	0	54.1429	0	1
65	2	2	1	1	1	2	1	1	2	2	2	2	2	3	1	1		1		2		1	1	Pseudophakia	30	1	2013-07-06	2014-07-29	380	2	54.2857	2	0	4	1	1	0	54.2857	0	1
65	1	2	1	2	1	1	1	1	2	2	2	2	2	1	1	1		1		1		2	1	Slum vision	35	1	2013-03-28	2014-04-09	372	2	53.1429	2	0	4	1	1	0	53.1429	0	2
65	2	2	1	2	1	1	1	1	2	2	2	2	2	1	1	1		1		2		1	1	Slum vision	30	1	2012-09-01	2013-11-14	367	2	52.4286	2	0	4	1	1	0	52.4286	0	1
65	2	2	1	2	1	1	1	1	2	2	1	2	2	1	1	2		1		2		1	1	Slum vision	70	2	2012-01-16	2012-08-28	367	2	52.4286	2	0	4	1	1	0	52.4286	0	1
68	1	2	2	1	2	1	1	1	2	1	1	2	2	2	1	2		1		2		1	1	Pain	60	2	2012-03-03	2012-08-09	377	2	53.8571	2	0	4	1	1	0	53.8571	0	1
70	2	2	1	2	1	1	1	1	2	2	2	2	2	3	1	1		1		2		1	1	slum vision	45	1	2012-01-29	2012-04-30	377	2	53.8571	2	0	4	1	1	0	53.8571	0	1
70	2	2	1	1	1	2	1	1	2	1	2	2	2	2	1	2		1		2		1	1	Pain	45	1	2013-07-06	2014-07-29	367	2	52.4286	2	0	4	1	1	0	52.4286	0	1
70	2	2	1	2	1	1	2	1	2	2	2	2	2	1	1	1		1		2		1	1	sponta hypenmia	80	2	2012-09-14	2013-11-14	29	4	4.14286	2	0	4	1	1	0	4.14286	0	1
70	1	2	1	1	1	1	2	1	1	2	1	2	2	2	1	2		1		2		1	1	Pain	35	1	2013-06-14	2013-09-18	369	2	52.7143	2	0	4	1	1	0	52.7143	0	1
70	1	2	2	1	2	1	1	1	2	2	2	2	1	1	1	2		1		1		1	1	Bleeding	30	2	2012-12-29	2013-04-01	376	2	53.7143	2	0	4	1	1	0	53.7143	0	1
70	1	2	1	1	1	1	2	1	2	2	2	2	1	1	1	2		1		1		1	1	Photophobia	35	2	2013-04-02	2014-04-10	373	2	53.2857	2	0	4	1	1	0	53.2857	0	1
70	1	2	1	2	1	2	3	1	2	1	2	2	2	2	1	1		1		2		1	1	psedo	40	1	2013-05-12	2014-05-20	373	2	53.2857	2	0	4	1	1	0	53.2857	0	1
70	2	2	2	2	1	1	1	1	2	2	2	2	2	1	1	1		1		2		1	2		50	2	2012-09-26	2013-10-26	367	2	52.4286	2	0	4	1	1	0	52.4286	0	1
70	1	2	2	1	1	2	1	1	2	2	1	2	2	1	1	1		1		2		1	2		35	1	2013-07-22	2014-08-12	369	2	52.7143	2	0	4	1	1	0	52.7143	0	1
70	2	2	1	2	1	2	1	1	2	2	1	2	2	3	1	1		1		2		1	1	Slum vision	45	2	2012-06-07	2012-10-18	377	2	53.8571	2	0	4	1	1	0	53.8571	0	1
70	2	2	2	2	1	1	1	1	2	2	2	2	2	2	1	2		1		2		1	1	Bleeding	60	2	2013-11-13	2014-01-23	60	3	8.57143	2	0	4	1	1	0	8.57143	0	1
70	2	2	1	2	1	1	1	1	2	2	1	1	1	1	1	1		1		1		1	1	Slum vision	60	2	2012-09-14	2013-11-14	369	2	52.7143	2	0	4	1	1	0	52.7143	0	1
70	2	2	1	1	1	2	2	1	2	2	2	2	2	1	1	1		1		2		1	2		35	1	2013-06-02	2013-07-18	367	2	52.4286	2	0	4	1	1	0	52.4286	0	1
70	2	2	1	1	2	1	1	1	2	2	2	2	2	1	1	1		1		2		1	1	Pain	45	1	2012-09-26	2013-10-26	65	3	9.28571	2	0	4	1	1	0	9.28571	0	1
70	2	1	2	2	1	1	1	1	2	2	2	1	2	1	1	1		1		2		1	1	Infection	60	2	2013-01-11	2013-10-02	367	2	52.4286	2	0	4	1	1	0	52.4286	0	1
75	1	2	1	1	1	1	1	1	2	2	2	2	2	1	1	1		1		2		1	1	Bleeding	34	1	2012-06-07	2012-10-18	378	2	54	2	0	4	1	1	0	54	0	1
75	1	2	2	1	2	1	3	1	1	2	2	2	2	1	1	1		1		2		1	1	Pain	40	1	2012-09-26	2013-10-26	369	2	52.7143	2	0	4	1	1	0	52.7143	0	1
75	2	2	2	1	1	2	1	1	1	1	2	2	2	2	1	1		1		2		1	1	Slum vision	35	1	2013-04-20	2014-02-12	370	2	52.8571	2	0	4	1	1	0	52.8571	0	1
75	1	2	1	1	1	1	3	1	1	2	2	2	2	2	1	1		1		2		1	1	Slum vision	35	1	2012-09-26	2013-10-26	368	2	52.5714	2	0	4	1	1	0	52.5714	0	1
75	1	1	2	1	2	1	1	2	1	2	2	2	2	2	1	1		1		2		1	2		40	1	2012-03-04	2012-10-09	380	2	54.2857	2	0	4	1	1	0	54.2857	0	1
75	2	2	1	2	2	1	3	1	1	1	1	1	1	1	1	1		1		2		1	2		35	1	2012-06-07	2012-10-18	380	2	54.2857	2	0	4	1	1	0	54.2857	0	1
75	2	1	2	1	1	1	3	1	2	2	2	2	2	3	1	2		1		2		1	1	Bleeding	60	2	2013-02-11	2013-05-17	367	2	52.4286	2	0	4	1	1	0	52.4286	0	1
75	2	2	1	1	1	1	1	1	1	2	2	2	2	3	1	2		1		2		3	1	Slum vision	45	1	2013-05-12	2014-05-20	380	2	54.2857	2	0	4	1	1	0	54.2857	0	2
75	1	2	1	2	1	1	1	1	1	1	1	2	2	2	1	1		1		2		1	1	bleeding	55	2	2012-06-23	2012-10-17	370	2	52.8571	2	0	4	1	1	0	52.8571	0	1
75	2	1	2	1	1	1	2	1	1	1	1	2	2	1	1	1		1		2		1	1	Vitroctomy	80	2	2012-09-26	2013-10-26	367	2	52.4286	2	0	4	1	1	0	52.4286	0	1
76	1	2	2	1	2	1	1	1	2	2	2	2	1	2	1	2		1		2		1	2		30	1	2014-02-28	2014-08-28	369	2	52.7143	2	0	4	1	1	0	52.7143	0	1
76	1	2	2	1	2	1	1	1	2	2	2	2	2	2	1	1		1		2		3	1	Blurring vision	45	1	2013-07-06	2014-07-29	367	2	52.4286	2	0	4	1	1	0	52.4286	0	2
76	1	2	1	2	2	1	1	1	2	1	2	2	2	1	1	1		1		1		1	1	psedo	55	2	2012-10-10	2013-12-10	367	2	52.4286	2	0	4	1	1	0	52.4286	0	1
76	1	1	1	2	1	1	1	1	2	2	2	2	2	2	1	1		1		2		1	2		55	1	2012-05-06	2012-09-12	370	2	52.8571	2	0	4	1	1	0	52.8571	0	1
76	1	2	2	2	1	2	2	1	1	1	1	2	2	1	1	2		1		2		1	2		45	1	2013-01-10	2013-03-01	377	2	53.8571	2	0	4	1	1	0	53.8571	0	1
80	2	1	1	2	2	1	1	1	1	1	1	2	2	2	1	1		1		2		1	2		50	2	2012-02-15	2012-12-12	369	2	52.7143	2	0	4	1	1	0	52.7143	0	1
80	1	2	1	1	1	2	1	1	2	1	2	2	2	2	1	1		1		1		1	1	psedo	55	1	2012-09-14	2013-11-14	367	2	52.4286	2	0	4	1	1	0	52.4286	0	1
80	1	2	1	1	2	2	1	1	2	2	2	2	1	2	1	2		1		2		1	1	Blurring vision	45	1	2013-07-22	2014-08-12	368	2	52.5714	2	0	4	1	1	0	52.5714	0	1
80	1	2	1	1	1	2	1	1	1	1	2	2	2	1	1	1		1		2		1	1	Slum vision	60	1	2013-12-09	2014-12-11	367	2	52.4286	2	0	4	1	1	0	52.4286	0	1
80	2	1	1	2	2	1	1	1	2	2	2	2	2	1	1	1		1		2		3	1	Bleeding	55	1	2013-01-23	2014-01-23	370	2	52.8571	2	0	4	1	1	0	52.8571	0	2
80	2	2	1	1	1	1	1	1	2	2	2	2	2	1	1	2		1		1		1	1	Pain	40	1	2013-07-22	2014-08-12	380	2	54.2857	2	0	4	1	1	0	54.2857	0	1
80	1	2	1	1	1	2	1	1	2	1	2	2	2	1	1	1		1		2		1	1	vission loss	35	1	2013-04-02	2014-04-10	373	2	53.2857	2	0	4	1	1	0	53.2857	0	1
80	1	1	1	1	1	1	1	1	2	2	1	2	2	2	1	2		1		2		1	2		50	2	2013-04-04	2013-05-28	377	2	53.8571	2	0	4	1	1	0	53.8571	0	1
80	2	1	2	2	2	2	1	1	2	2	1	2	1	3	1	1		1		2		1	1	Bleeding	60	2	2013-01-22	2013-04-04	372	2	53.1429	2	0	4	1	1	0	53.1429	0	1
80	2	2	2	1	1	1	1	1	2	2	2	2	2	1	1	1		1		2		1	1	Vitroctomy	90	2	2012-10-10	2013-12-10	367	2	52.4286	2	0	4	1	1	0	52.4286	0	1
80	1	2	1	2	2	1	1	1	2	2	2	2	2	2	1	2		1		1		1	1	Pain	35	1	2012-09-26	2013-10-26	368	2	52.5714	2	0	4	1	1	0	52.5714	0	1
80	2	2	1	2	2	2	1	1	2	2	2	1	2	1	1	1		1		2		1	1	Slum vision	60	2	2013-04-01	2014-05-01	367	2	52.4286	2	0	4	1	1	0	52.4286	0	1
80	2	2	2	2	2	1	1	1	2	2	1	2	2	1	1			1		2		1	1	Pseudophlakia	40	1	2013-04-01	2014-05-01	377	2	53.8571	2	0	4	1	1	0	53.8571	0	1
80	1	1	1	2	2	1	1	1	2	2	2	2	2	3	1	1		1		2		1	1	Slum vision	65	2	2013-05-12	2014-05-20	373	2	53.2857	2	0	4	1	1	0	53.2857	0	1
80	1	2	1	1	2	2	1	1	2	2	2	2	2	2	1	1		1		2		1	1	Bleeding	60	2	2013-12-09	2014-12-11	367	2	52.4286	2	0	4	1	1	0	52.4286	0	1
82	2	2	2	2	1	1	1	1	2	2	2	1	2	2	1	1		1		2		1	1	psedo	60	2	2013-12-09	2014-12-11	367	2	52.4286	2	0	4	1	1	0	52.4286	0	1
90	1	2	2	1	1	1	1	1	2	2	2	1	2	1	1	1		1		2		1	1	Pain	34	1	2012-06-07	2012-10-18	380	2	54.2857	2	0	4	1	1	0	54.2857	0	1
4	1	1	2	2	2	2	3	2	2	2	2	2	2	1	2		1	3		1		1	2		35	1	2013-08-09	2013-12-05	118	1	16.8571	1	1	1	2	1	1	16.8571	0	1
6	1	2	2	2	2	2	1	2	2	2	2	2	2	3	2		1	4		2		1	2		30	1	2013-03-02	2013-08-08	159	1	22.7143	1	1	1	2	1	1	22.7143	0	1
6	2	1	2	2	2	1	2	2	2	2	2	2	2	1	1	2		2		2		2	2		45	1	2013-12-17	2014-09-25	282	1	40.2857	1	1	1	2	1	1	40.2857	0	2
6	1	2	2	2	2	2	3	2	2	2	2	2	2	2	2		1	4		1		1	2		35	1	2012-07-11	2013-04-12	275	1	39.2857	1	1	1	2	1	1	39.2857	0	1
6	1	1	2	2	1	2	3	2	2	2	2	2	2	2	2		1	4		1		1	2		30	1	2013-01-28	2013-12-12	318	1	45.4286	1	1	1	2	1	1	45.4286	0	1
6	2	1	2	2	2	2	1	2	2	1	1	2	2	2	2		1	5		1		1	2		50	1	2012-07-21	2012-08-12	29	1	4.14286	1	1	1	2	1	1	4.14286	0	1
7	2	1	2	1	2	2	1	2	2	2	2	2	2	2	2		1	5		1		1	1	Bleeding	60	1	2013-02-20	2013-04-20	120	1	17.1429	1	1	1	2	1	1	17.1429	0	1
8	2	1	2	1	1	2	1	1	2	2	2	1	2	2	2		1	3		1		1	2		55	2	2013-06-28	2014-05-14	320	1	45.7143	1	1	1	2	1	1	45.7143	0	1
8	2	1	2	2	2	2	1	2	2	2	2	1	2	2	2		1	3		1		1	2		30	1	2012-08-08	2013-04-18	253	1	36.1429	1	1	1	2	1	1	36.1429	0	1
9	2	1	2	2	2	2	1	2	2	2	2	2	2	1	2		1	5		2		1	2		30	1	2013-06-12	2013-12-12	183	1	26.1429	1	1	1	2	1	1	26.1429	0	1
10	1	1	2	2	2	2	2	2	2	2	2	2	2	2	2		1	4		1		1	2		35	1	2012-10-08	2013-07-29	294	1	42	1	1	1	2	1	1	42	0	1
10	1	1	2	2	2	2	2	2	1	2	2	2	2	1	2		1	4		1		1	2		30	1	2013-04-10	2013-11-21	225	1	32.1429	1	1	1	2	1	1	32.1429	0	1
12	2	1	2	2	2	2	2	2	2	2	2	2	2	3	2		1	4		1		2	2		45	1	2012-11-03	2013-04-23	171	1	24.4286	1	1	1	2	1	1	24.4286	0	2
13	1	1	2	2	2	2	3	2	2	2	2	2	2	1	2		1	4		2		1	2		30	2	2014-03-14	2014-12-25	286	1	40.8571	1	1	1	2	1	1	40.8571	0	1
13	2	2	2	2	2	2	1	2	2	2	2	2	2	1	2		1	3		1		1	2		55	2	2013-06-16	2014-02-25	254	1	36.2857	1	1	1	2	1	1	36.2857	0	1
14	2	2	2	2	2	2	1	2	2	2	2	1	2	1	1	2		4		1		1	2		45	1	2012-07-08	2012-09-26	80	1	11.4286	1	1	1	2	1	1	11.4286	0	1
15	2	1	2	2	2	2	2	2	2	2	2	2	2	1	2		1	5		1		1	2		30	1	2013-02-20	2013-07-07	137	1	19.5714	1	1	1	2	1	1	19.5714	0	1
15	1	1	2	2	1	2	2	2	2	2	2	2	2	2	1	1		5		1		1	2		30	1	2012-09-20	2012-12-29	100	1	14.2857	1	1	1	2	1	1	14.2857	0	1
16	1	2	2	2	2	2	2	2	2	2	2	2	2	1	2		1	5		1		1	2		30	1	2013-01-11	2013-10-02	264	1	37.7143	1	1	2	2	1	1	37.7143	0	1
17	2	1	2	2	2	2	3	2	2	2	2	2	2	2	2		1	1		2		1	2		30	1	2013-06-03	2014-02-25	267	1	38.1429	1	1	2	1	1	1	38.1429	0	1
17	1	2	2	2	2	2	1	1	2	2	2	2	2	1	2		1	2		2		1	2		30	1	2012-10-18	2013-09-06	323	1	46.1429	1	1	2	2	1	1	46.1429	0	1
20	1	1	2	2	1	1	2	2	2	2	2	2	2	2	1	1		2		2		1	2		40	1	2013-06-21	2013-07-21	30	1	4.28571	1	1	2	2	1	1	4.28571	0	1
22	1	2	2	2	1	1	2	2	2	2	2	2	2	2	1	1		2		2		1	2		45	1	2012-09-14	2013-01-20	128	1	18.2857	1	1	2	2	1	1	18.2857	0	1
22	1	2	1	2	1	1	2	2	2	2	2	2	2	2	1	1		2		2		1	2		55	2	2014-01-20	2014-02-19	120	1	17.1429	1	1	2	2	1	1	17.1429	0	1
24	2	1	1	2	2	1	1	2	2	2	2	2	2	2	1	1		1		2		1	2		45	1	2012-07-20	2012-07-28	32	1	4.57143	1	1	2	1	1	1	4.57143	0	1
25	1	2	2	2	2	2	2	2	2	2	2	2	2	2	2		1	4		1		1	1	Bleeding	60	2	2014-04-11	2014-06-18	120	1	17.1429	1	1	2	2	1	1	17.1429	0	1
25	1	2	2	1	2	2	2	1	2	2	2	1	2	1	1	1		2		2		1	2		30	1	2012-02-28	2012-12-28	304	1	43.4286	1	1	2	2	1	1	43.4286	0	1
25	2	1	1	1	2	1	3	2	2	2	2	2	2	1	1	1		4		1		1	2		30	1	2012-10-01	2013-07-07	279	1	39.8571	1	1	2	2	1	1	39.8571	0	1
30	1	2	2	2	2	2	1	2	2	2	2	2	2	1	1	2		2		2		1	2		30	1	2012-11-01	2013-02-10	101	1	14.4286	1	1	2	2	1	1	14.4286	0	1
30	2	1	2	2	2	1	1	2	2	2	2	2	2	2	1	2		2		1		2	2		30	1	2012-06-12	2012-12-18	336	1	48	1	1	2	2	1	1	48	0	2
30	2	1	1	1	2	1	2	2	2	2	2	2	2	1	1	1		1		2		1	2		40	2	2012-06-02	2012-10-18	347	1	49.5714	1	1	2	1	1	1	49.5714	0	1
32	1	2	1	2	1	1	2	2	1	2	2	2	2	1	1	1		3		2		1	2		30	1	2012-02-18	2012-10-23	248	1	35.4286	1	1	2	2	1	1	35.4286	0	1
32	2	1	2	2	2	2	2	1	2	2	2	2	2	2	1	1		3		2		1	2		30	1	2012-03-29	2013-02-02	310	1	44.2857	1	1	2	2	1	1	44.2857	0	1
33	1	2	2	1	2	2	1	1	2	2	2	2	2	2	1	1		3		2		1	2		45	1	2012-02-16	2012-09-18	215	1	30.7143	1	1	2	2	1	1	30.7143	0	1
35	2	2	2	1	2	1	2	2	2	2	1	2	2	1	1	2		3		2		1	2		40	1	2013-01-04	2013-05-10	126	1	18	1	1	2	2	1	1	18	0	1
35	2	1	2	1	2	2	2	2	2	2	2	1	2	2	1	1		3		2		1	2		45	1	2012-06-01	2012-06-18	32	1	4.57143	1	1	2	2	1	1	4.57143	0	1
35	2	1	1	2	2	1	2	1	2	2	2	2	2	2	1	1		1		2		1	2		45	1	2014-04-14	2014-09-25	164	1	23.4286	1	1	2	1	1	1	23.4286	0	1
36	1	2	2	2	2	1	3	2	2	2	2	2	2	1	1	1		5		2		1	2		55	2	2012-12-15	2013-01-22	38	1	5.42857	1	1	2	2	1	1	5.42857	0	1
37	1	2	2	1	2	2	2	2	2	2	2	2	2	2	1	1		5		2		1	2		30	1	2012-12-17	2013-10-09	296	1	42.2857	1	1	2	2	1	1	42.2857	0	1
37	1	1	2	1	2	1	3	2	2	2	2	2	1	1	1	1		5		1		1	1	Bleeding	60	2	2013-06-11	2013-08-11	250	1	35.7143	1	1	2	2	1	1	35.7143	0	1
37	2	1	2	1	2	1	2	2	2	2	2	2	2	2	1	1		1		2		2	2		30	1	2012-10-28	2013-05-26	210	1	30	1	1	2	1	1	1	30	0	2
37	1	2	1	1	1	1	3	2	2	2	2	2	2	2	1	1		1		2		1	2		55	2	2012-10-08	2013-02-25	140	1	20	1	1	2	1	1	1	20	0	1
37	2	1	2	1	2	1	3	2	2	2	2	2	2	2	1	1		5		2		1	1	Infection	60	2	2012-10-01	2013-05-21	232	1	33.1429	1	1	2	2	1	1	33.1429	0	1
37	2	1	2	1	2	2	3	2	2	2	2	2	2	1	1	1		5		2		1	2		55	2	2013-10-05	2013-11-01	30	1	4.28571	1	1	2	2	1	1	4.28571	0	1
38	1	2	2	1	2	1	2	2	2	2	2	2	2	1	1	1		2		2		2	2		55	2	2012-01-29	2012-10-11	256	1	36.5714	1	1	2	2	1	1	36.5714	0	2
38	2	1	1	2	2	1	3	2	2	2	2	2	2	2	1	1		1		2		1	1	Bleeding	30	1	2012-10-18	2013-04-02	166	1	23.7143	1	1	2	1	1	1	23.7143	0	1
38	2	1	1	2	2	1	2	2	2	2	2	2	2	2	1	1		1		2		1	2		45	1	2012-10-08	2013-03-22	165	1	23.5714	1	1	2	1	1	1	23.5714	0	1
39	2	1	2	2	2	1	2	2	2	2	2	2	2	1	1	1		2		1		1	2		40	1	2013-03-11	2013-05-24	74	1	10.5714	1	1	2	2	1	1	10.5714	0	1
40	1	2	2	1	2	2	1	2	2	2	2	2	2	1	1	1		4		2		1	2		40	1	2012-11-29	2013-04-08	130	1	18.5714	1	1	2	2	1	1	18.5714	0	1
40	1	1	2	2	2	2	3	2	2	1	2	2	2	2	1	1		4		1		1	2		40	1	2013-03-05	2013-04-02	28	1	4	1	1	2	2	1	1	4	0	1
40	2	1	2	1	1	2	1	1	2	2	2	2	2	1	1	2		1		2		1	2		45	1	2013-01-22	2013-05-07	105	1	15	1	1	2	1	1	1	15	0	1
40	2	1	2	2	2	2	1	2	1	1	2	2	2	2	1	2		4		1		1	1	Blurring vision	60	2	2013-11-25	2014-05-19	175	1	25	1	1	2	2	1	1	25	0	1
40	2	1	2	2	2	1	1	1	2	2	2	2	2	1	1	2		1		2		2	2		30	1	2012-03-19	2012-06-07	80	1	11.4286	1	1	2	1	1	1	11.4286	0	2
40	2	1	2	2	2	2	1	2	2	1	1	2	2	1	1	1		5		2		1	2		55	2	2012-09-18	2012-12-26	99	1	14.1429	1	1	2	2	1	1	14.1429	0	1
40	1	1	2	1	2	2	2	1	2	2	2	2	2	1	1	2		5		1		1	2		55	2	2012-11-22	2013-04-20	149	1	21.2857	1	1	2	2	1	1	21.2857	0	1
40	2	1	2	1	2	1	2	1	2	2	2	2	1	2	1	1		5		1		2	2		50	2	2012-07-16	2013-02-21	220	1	31.4286	1	1	2	2	1	1	31.4286	0	2
40	1	2	2	2	2	1	1	1	2	2	2	2	2	2	1	1		1		2		2	2		50	2	2013-01-19	2013-02-21	40	1	5.71429	1	1	2	1	1	1	5.71429	0	2
40	2	1	2	1	2	1	2	2	2	2	2	2	2	2	1	1		4		1		2	2		50	2	2013-03-22	2013-05-07	46	1	6.57143	1	1	2	2	1	1	6.57143	0	2
40	1	2	2	2	2	2	1	2	2	2	2	2	2	1	1	2		2		2		1	2		30	2	2012-06-21	2013-05-07	320	1	45.7143	1	1	2	2	1	1	45.7143	0	1
40	1	2	2	1	2	1	1	1	2	2	2	2	2	1	1	1		2		1		2	2		40	1	2013-03-02	2013-04-20	49	1	7	1	1	2	2	1	1	7	0	2
41	1	2	2	2	2	2	3	2	2	2	1	2	2	2	1	1		1		2		1	1	Bleeding	60	2	2012-10-12	2012-12-08	100	1	14.2857	1	1	2	1	1	1	14.2857	0	1
42	1	2	2	1	2	2	2	2	2	2	2	2	2	1	1	2		4		1		1	2		40	1	2012-12-20	2013-03-14	84	1	12	1	1	2	2	1	1	12	0	1
42	1	1	2	2	2	2	2	2	2	2	2	2	2	1	1	1		2		2		1	2		30	1	2012-09-08	2013-04-06	210	1	30	1	1	2	2	1	1	30	0	1
43	2	2	1	2	2	1	3	2	2	2	2	2	2	2	1	1		4		1		1	2		55	2	2012-08-08	2012-09-07	130	1	18.5714	1	1	2	2	1	1	18.5714	0	1
43	2	1	2	2	1	2	1	1	2	2	2	2	2	2	1	1		4		1		1	2		50	2	2013-12-17	2014-09-25	282	1	40.2857	1	1	2	2	1	1	40.2857	0	1
43	2	1	1	2	2	1	3	2	2	1	2	2	2	1	1	1		1		2		1	2		50	2	2013-05-21	2013-08-13	84	1	12	1	1	2	1	1	1	12	0	1
43	1	2	2	1	2	1	2	1	2	2	2	2	2	3	2		2	2		1		1	2		55	2	2013-04-20	2013-05-17	30	1	4.28571	1	1	2	2	1	1	4.28571	0	1
43	1	1	2	2	2	2	2	2	2	2	2	2	2	1	2		1	4		1		1	2		55	2	2012-10-30	2013-09-13	318	1	45.4286	1	1	2	2	1	1	45.4286	0	1
44	1	2	2	2	2	2	1	2	2	2	2	2	2	2	2		1	4		1		1	2		55	2	2013-12-11	2014-01-01	32	1	4.57143	1	1	2	2	1	1	4.57143	0	1
44	1	1	2	2	2	2	2	2	2	1	2	2	2	2	2		1	4		1		1	2		30	1	2013-04-24	2014-02-12	294	1	42	1	1	2	2	1	1	42	0	1
45	2	1	2	2	2	1	1	1	1	2	2	2	1	2	1	1		1		2		3	2		45	1	2012-05-12	2012-08-28	108	1	15.4286	1	1	2	1	1	1	15.4286	0	2
45	1	2	1	2	1	2	1	2	1	1	2	2	2	2	1	1		2		1		1	2		45	1	2012-01-21	2012-07-23	184	1	26.2857	1	1	2	2	1	1	26.2857	0	1
45	2	1	1	2	2	2	1	2	2	2	1	2	2	1	1	1		1		2		1	2		45	1	2013-03-15	2013-11-10	240	1	34.2857	1	1	2	1	1	1	34.2857	0	1
45	2	1	2	2	2	2	3	1	2	2	2	2	2	3	1	1		1		2		1	2		45	1	2013-11-11	2014-09-12	305	1	43.5714	1	1	2	1	1	1	43.5714	0	1
45	2	1	2	2	2	2	2	1	2	2	2	2	2	2	1	1		1		2		1	1	Blurring vision	60	2	2012-04-27	2012-08-28	123	1	17.5714	1	1	2	1	1	1	17.5714	0	1
45	2	1	2	2	2	2	2	2	2	2	2	2	2	2	1	1		1		2		3	2		55	2	2013-01-21	2013-07-23	183	1	26.1429	1	1	2	1	1	1	26.1429	0	2
45	2	1	2	2	2	2	3	1	2	2	2	2	2	1	1	1		1		2		1	2		45	1	2012-06-21	2012-12-05	167	1	23.8571	1	1	2	1	1	1	23.8571	0	1
45	1	2	2	2	2	2	1	2	2	2	1	2	2	1	1	2		4		2		1	1	Pain	60	2	2012-11-18	2013-09-16	302	1	43.1429	1	1	2	2	1	1	43.1429	0	1
45	2	1	2	2	1	1	2	1	2	2	2	2	2	1	1	1		1		2		1	2		45	1	2012-06-19	2012-09-14	87	1	12.4286	1	1	2	1	1	1	12.4286	0	1
45	1	1	2	2	2	2	2	2	2	2	2	1	2	1	1	1		4		1		1	2		45	1	2013-04-12	2014-02-13	307	1	43.8571	1	1	2	2	1	1	43.8571	0	1
45	1	1	1	2	2	2	2	1	2	2	2	2	2	2	1	1		4		1		1	2		30	1	2012-07-11	2013-02-10	214	1	30.5714	1	1	2	2	1	1	30.5714	0	1
45	2	1	2	1	2	2	3	2	2	2	2	2	2	2	1	1		2		2		1	2		30	1	2013-12-28	2014-08-28	243	1	34.7143	1	1	2	2	1	1	34.7143	0	1
45	2	1	2	2	2	2	1	2	2	2	2	2	2	3	1	1		1		2		1	2		55	2	2012-02-20	2012-12-06	290	1	41.4286	1	1	2	1	1	1	41.4286	0	1
45	2	1	2	2	2	2	2	2	2	2	2	2	2	1	2		1	2		1		1	2		45	1	2014-02-26	2014-04-22	55	1	7.85714	1	1	2	2	1	1	7.85714	0	1
45	1	2	2	2	2	1	3	1	2	2	2	2	2	2	1	1		4		1		2	1	Pain	60	2	2012-03-03	2012-08-09	344	1	49.1429	1	1	2	2	1	1	49.1429	0	2
45	1	1	2	2	2	1	3	2	2	2	1	1	1	1	1	1		1		2		3	2		55	2	2012-07-25	2013-02-06	196	1	28	1	1	2	1	1	1	28	0	2
45	2	1	2	2	1	2	1	2	2	2	2	2	2	2	1	1		1		2		2	2		30	1	2012-02-04	2012-12-28	328	1	46.8571	1	1	2	1	1	1	46.8571	0	2
45	2	1	1	2	2	2	1	2	2	2	2	1	2	3	1	1		1		2		2	1	Pain	80	2	2012-03-03	2012-08-09	344	1	49.1429	1	1	2	1	1	1	49.1429	0	2
45	1	2	2	1	1	2	2	2	2	2	2	2	2	2	2		1	4		1		1	2		35	2	2012-06-11	2012-11-18	337	1	48.1429	1	1	2	2	1	1	48.1429	0	1
45	2	1	2	2	2	2	1	2	2	2	2	2	2	2	2		1	4		1		2	2		55	2	2012-11-25	2013-03-14	109	1	15.5714	1	1	2	2	1	1	15.5714	0	2
45	1	2	2	2	2	2	3	2	2	1	2	1	2	1	2		1	2		1		1	2		45	1	2012-08-14	2012-11-07	85	1	12.1429	1	1	2	2	1	1	12.1429	0	1
45	1	2	2	2	2	1	3	1	2	2	2	1	2	2	1	1		2		1		1	2		55	2	2013-04-12	2013-12-10	242	1	34.5714	1	1	2	2	1	1	34.5714	0	1
45	2	1	2	2	2	2	1	2	2	2	2	2	2	2	1	1		4		1		1	2		35	1	2013-12-01	2014-10-04	307	1	43.8571	1	1	2	2	1	1	43.8571	0	1
46	2	1	2	1	1	2	1	2	2	2	1	2	2	2	2		1	4		1		1	2		55	2	2013-02-10	2013-11-10	273	1	39	1	1	3	2	1	1	39	0	1
49	1	2	2	2	2	1	1	2	2	2	2	1	2	1	1	1		1		2		1	2		45	1	2012-12-21	2013-10-20	303	1	43.2857	1	1	3	1	1	1	43.2857	0	1
50	2	2	2	1	1	1	2	1	2	2	2	2	1	2	1	2		1		2		3	2		55	2	2014-01-25	2014-03-08	42	1	6	1	1	3	1	1	1	6	0	2
50	2	2	1	2	2	2	1	2	2	2	2	2	2	1	1	2		2		2		1	2		55	2	2013-11-25	2014-04-04	130	1	18.5714	1	1	3	2	1	1	18.5714	0	1
50	2	1	1	2	2	1	1	2	1	2	2	2	2	1	1	1		1		2		1	2		30	1	2013-09-23	2014-06-06	256	1	36.5714	1	1	3	1	1	1	36.5714	0	1
50	1	2	1	2	2	1	2	1	2	2	2	2	2	2	1	1		1		2		1	1	Pain	65	2	2012-03-03	2012-08-09	344	1	49.1429	1	1	3	1	1	1	49.1429	0	1
50	2	1	2	2	2	1	2	1	2	2	2	1	2	1	1	1		2		2		1	2		30	1	2012-01-29	2012-10-11	256	1	36.5714	1	1	3	2	1	1	36.5714	0	1
50	2	1	2	2	2	2	2	2	2	2	2	1	2	2	1	1		1		2		1	2		30	1	2012-12-20	2013-03-14	84	1	12	1	1	3	1	1	1	12	0	1
50	2	1	2	2	2	2	2	2	1	1	2	2	2	1	1	1		1		2		1	2		30	1	2012-03-03	2012-09-01	182	1	26	1	1	3	1	1	1	26	0	1
50	1	2	2	2	2	2	3	2	2	2	2	2	2	2	1	1		1		2		1	2		55	2	2012-03-06	2012-06-06	92	1	13.1429	1	1	3	1	1	1	13.1429	0	1
50	2	2	2	2	2	2	2	2	2	2	2	2	1	1	1	2		2		2		1	2		45	1	2013-03-29	2013-06-25	88	1	12.5714	1	1	3	2	1	1	12.5714	0	1
50	1	1	2	1	2	2	3	2	2	2	2	2	2	1	1	1		1		2		2	1	Bleeding	60	2	2013-09-21	2013-11-11	90	1	12.8571	1	1	3	1	1	1	12.8571	0	2
50	2	1	2	2	2	2	3	2	2	2	2	2	2	1	1	1		1		2		2	2		30	1	2012-06-19	2012-12-05	169	1	24.1429	1	1	3	1	1	1	24.1429	0	2
50	1	2	2	1	2	2	3	2	2	2	2	2	1	2	1	1		1		2		1	2		30	1	2014-06-29	2014-08-29	61	1	8.71429	1	1	3	1	1	1	8.71429	0	1
50	1	2	2	1	2	2	2	1	2	2	2	2	2	1	1	1		1		2		1	2		30	1	2013-09-19	2013-10-29	40	1	5.71429	1	1	3	1	1	1	5.71429	0	1
50	2	1	2	2	2	2	2	1	2	2	2	2	2	2	1	1		1		2		1	2		55	2	2012-11-06	2013-08-08	275	1	39.2857	1	1	3	1	1	1	39.2857	0	1
50	2	1	2	1	2	1	1	2	2	2	2	2	2	2	1	1		1		2		1	2		55	2	2012-07-16	2012-12-04	141	1	20.1429	1	1	3	1	1	1	20.1429	0	1
50	2	1	2	2	2	2	2	1	2	2	2	2	2	1	1	1		4		1		1	2		30	1	2013-11-21	2014-01-06	46	1	6.57143	1	1	3	2	1	1	6.57143	0	1
50	2	1	2	2	2	2	1	2	2	2	2	2	2	2	1	1		1		2		1	2		30	2	2012-03-03	2012-08-09	344	1	49.1429	1	1	3	1	1	1	49.1429	0	1
50	1	2	2	2	2	2	3	1	2	2	2	2	2	3	1	1		4		2		1	2		45	1	2012-11-20	2013-04-22	153	1	21.8571	1	1	3	2	1	1	21.8571	0	1
50	1	2	2	2	1	1	3	1	2	2	2	2	2	3	1	1		2		1		1	2		55	2	2013-07-02	2013-10-02	92	1	13.1429	1	1	3	2	1	1	13.1429	0	1
50	1	2	1	2	2	1	3	2	2	2	1	2	2	2	1	2		4		2		1	2		40	1	2012-07-16	2013-05-10	298	1	42.5714	1	1	3	2	1	1	42.5714	0	1
50	2	1	1	2	2	1	1	2	2	2	1	2	2	2	1	1		1		1		1	2		55	2	2013-06-10	2013-09-18	100	1	14.2857	1	1	3	1	1	1	14.2857	0	1
50	2	1	2	1	2	2	1	2	2	2	1	2	2	1	1	2		1		2		1	2		35	1	2013-03-28	2013-05-21	54	1	7.71429	1	1	3	1	1	1	7.71429	0	1
50	2	1	1	1	2	1	3	2	2	2	2	2	2	2	1	1		1		2		1	2		30	1	2012-07-16	2013-01-27	195	1	27.8571	1	1	3	1	1	1	27.8571	0	1
50	2	1	2	1	2	2	1	2	2	2	2	2	2	2	1	1		1		2		1	2		45	1	2013-09-18	2014-04-02	196	1	28	1	1	3	1	1	1	28	0	1
50	1	2	2	1	2	1	3	2	2	2	2	2	2	2	1	1		2		1		1	2		55	2	2012-01-21	2012-10-02	255	1	36.4286	1	1	3	2	1	1	36.4286	0	1
50	2	2	1	1	2	1	2	2	1	2	2	2	2	2	1	1		4		2		1	2		45	1	2013-01-22	2013-04-29	97	1	13.8571	1	1	3	2	1	1	13.8571	0	1
50	1	2	2	2	2	1	2	1	1	2	2	2	2	2	1	1		2		1		1	2		45	1	2013-02-01	2013-03-02	29	1	4.14286	1	1	3	2	1	1	4.14286	0	1
50	2	1	1	1	2	1	3	2	1	2	2	2	2	2	1	1		1		2		1	2		45	1	2013-01-20	2013-06-27	158	1	22.5714	1	1	3	1	1	1	22.5714	0	1
50	2	2	1	2	2	2	1	2	2	2	2	2	2	2	1	1		2		2		1	2		35	1	2013-08-15	2013-10-02	100	1	14.2857	1	1	3	2	1	1	14.2857	0	1
50	2	1	2	2	2	2	3	2	2	1	2	2	2	2	1	2		1		2		2	1	Blurring vision	60	2	2012-06-26	2012-12-12	169	1	24.1429	1	1	3	1	1	1	24.1429	0	2
50	2	1	2	2	2	2	1	1	2	2	1	2	2	2	1	1		1		2		1	2		45	1	2012-12-20	2013-03-14	84	1	12	1	1	3	1	1	1	12	0	1
50	2	1	2	1	2	2	1	2	2	2	2	2	2	1	1	2		1		2		1	2		40	1	2012-06-02	2013-01-04	216	1	30.8571	1	1	3	1	1	1	30.8571	0	1
51	1	2	2	2	2	2	3	2	2	2	1	2	2	1	1	1		4		2		1	2		30	1	2013-02-01	2013-05-10	98	1	14	1	1	3	2	1	1	14	0	1
52	1	2	2	2	2	2	1	2	2	2	1	2	2	1	1	1		2		2		1	2		55	2	2013-02-22	2013-04-12	49	1	7	1	1	3	2	1	1	7	0	1
53	2	1	2	1	2	1	3	2	2	2	2	2	2	1	1	1		1		2		1	1	Bleeding	55	2	2013-01-23	2014-01-23	365	1	52.1429	1	1	3	1	1	1	52.1429	0	1
55	1	2	2	1	1	1	2	2	2	1	2	2	2	2	1	1		2		2		1	2		45	1	2012-06-26	2012-11-14	141	1	20.1429	1	1	3	2	1	1	20.1429	0	1
55	1	2	2	1	2	2	1	2	2	1	2	2	2	2	1	1		2		2		1	2		45	1	2013-08-18	2014-02-02	168	1	24	1	1	3	2	1	1	24	0	1
55	1	1	2	2	2	2	1	2	2	2	2	2	2	1	1	1		1		2		1	2		55	2	2013-03-28	2013-05-21	54	1	7.71429	1	1	3	1	1	1	7.71429	0	1
55	2	1	1	1	1	1	1	1	2	2	2	2	2	1	1	1		4		1		1	2		45	1	2014-05-02	2014-06-26	55	1	7.85714	1	1	3	2	1	1	7.85714	0	1
55	2	1	2	1	2	1	1	2	2	2	1	2	2	1	1	1		1		2		1	2		30	1	2014-02-23	2014-09-12	201	1	28.7143	1	1	3	1	1	1	28.7143	0	1
55	2	1	2	2	2	1	3	2	2	2	1	1	2	1	1	1		1		2		1	2		40	1	2012-10-03	2012-11-03	31	1	4.42857	1	1	3	1	1	1	4.42857	0	1
55	1	2	2	2	2	2	1	2	2	2	2	2	2	1	1	1		1		2		1	1	Infection	60	2	2012-06-07	2013-02-17	255	1	36.4286	1	1	3	1	1	1	36.4286	0	1
55	1	1	2	2	2	1	2	1	2	2	1	2	2	1	1	2		1		2		1	2		30	1	2013-08-22	2013-11-11	81	1	11.5714	1	1	3	1	1	1	11.5714	0	1
55	1	2	2	2	2	2	2	1	2	2	2	2	2	2	1	1		2		2		1	2		55	2	2013-01-20	2013-04-12	82	1	11.7143	1	1	3	2	1	1	11.7143	0	1
55	1	2	2	2	2	2	3	2	2	2	2	2	2	2	1	1		2		2		1	1	Blurring vision	60	2	2013-10-18	2014-02-02	107	1	15.2857	1	1	3	2	1	1	15.2857	0	1
55	1	2	2	1	2	2	2	1	2	2	2	2	2	2	1	1		1		2		1	2		55	2	2012-06-22	2013-02-12	235	1	33.5714	1	1	3	1	1	1	33.5714	0	1
55	1	2	1	2	2	1	2	2	2	2	2	2	2	1	1	1		1		2		1	2		55	2	2012-01-24	2012-07-07	165	1	23.5714	1	1	3	1	1	1	23.5714	0	1
55	2	1	2	2	1	1	3	2	2	2	2	1	2	1	1	1		1		2		3	2		50	2	2012-10-13	2012-11-23	41	1	5.85714	1	1	3	1	1	1	5.85714	0	2
55	2	1	1	2	1	1	2	2	2	2	1	2	2	1	1	1		1		1		1	2		55	2	2012-10-14	2013-07-10	269	1	38.4286	1	1	3	1	1	1	38.4286	0	1
55	1	2	2	2	2	2	3	1	2	2	2	2	2	2	2		1	1		1		1	2		35	1	2012-07-07	2012-10-21	106	1	15.1429	1	1	3	1	1	1	15.1429	0	1
55	1	1	2	1	2	2	3	1	2	2	2	2	2	1	1	1		1		2		1	1	Blurring vision	60	2	2012-09-18	2013-03-01	164	1	23.4286	1	1	3	1	1	1	23.4286	0	1
55	1	2	1	2	1	1	1	1	2	2	2	2	2	1	2		1	1		2		1	2		55	2	2012-03-04	2012-06-25	344	1	49.1429	1	1	3	1	1	1	49.1429	0	1
55	1	2	2	1	1	1	2	2	2	2	1	2	2	1	1	1		4		2		1	2		45	1	2012-08-08	2012-10-08	61	1	8.71429	1	1	3	2	1	1	8.71429	0	1
55	1	1	1	2	2	1	2	1	2	2	2	2	2	1	1	1		4		1		1	2		35	1	2014-06-26	2014-09-16	82	1	11.7143	1	1	3	2	1	1	11.7143	0	1
55	1	2	2	1	2	1	1	2	2	2	2	2	2	2	1	1		4		2		1	2		30	1	2012-05-30	2012-09-18	111	1	15.8571	1	1	3	2	1	1	15.8571	0	1
55	1	2	2	2	2	1	1	2	2	2	2	2	2	2	1	2		2		2		1	2		40	1	2012-05-16	2012-11-11	179	1	25.5714	1	1	3	2	1	1	25.5714	0	1
55	1	2	2	1	2	2	3	2	2	2	2	2	2	2	1	1		2		2		1	1	Foreign body sensation	60	2	2014-02-13	2014-09-13	212	1	30.2857	1	1	3	2	1	1	30.2857	0	1
55	1	2	2	1	2	2	2	1	2	2	2	2	2	2	2		1	1		1		1	2		30	1	2013-07-22	2014-02-12	205	1	29.2857	1	1	3	1	1	1	29.2857	0	1
55	2	1	2	1	2	2	1	1	2	2	2	2	2	3	2		1	1		1		1	2		30	1	2012-01-26	2012-04-26	91	1	13	1	1	3	1	1	1	13	0	1
55	1	2	2	2	2	2	2	2	2	2	2	2	2	2	1	1		2		2		1	2		30	1	2013-02-24	2013-06-08	104	1	14.8571	1	1	3	2	1	1	14.8571	0	1
55	2	2	2	2	2	1	1	1	2	2	2	2	2	2	1	1		1		2		1	2		55	2	2012-06-26	2012-11-14	141	1	20.1429	1	1	3	1	1	1	20.1429	0	1
55	1	2	2	2	2	2	3	2	2	2	1	2	2	2	2		1	2		1		1	2		40	1	2012-10-30	2013-02-13	106	1	15.1429	1	1	3	2	1	1	15.1429	0	1
55	1	2	2	2	1	2	1	1	2	1	2	1	2	2	1	1		4		2		1	2		30	1	2014-10-16	2014-12-23	68	1	9.71429	1	1	3	2	1	1	9.71429	0	1
55	2	1	2	2	2	2	1	1	1	2	2	1	2	2	1	1		1		2		1	2		45	1	2012-02-02	2012-06-18	137	1	19.5714	1	1	3	1	1	1	19.5714	0	1
55	2	1	2	2	2	2	2	2	2	2	2	1	2	2	1	1		1		2		1	2		30	1	2013-06-04	2013-10-30	148	1	21.1429	1	1	3	1	1	1	21.1429	0	1
55	2	2	2	2	2	1	1	1	2	2	2	2	2	2	1	2		2		2		1	2		30	1	2014-01-09	2014-06-01	143	1	20.4286	1	1	3	2	1	1	20.4286	0	1
55	1	2	2	2	2	2	2	2	2	2	2	2	2	1	1	2		2		2		2	2		45	1	2013-05-12	2013-11-01	173	1	24.7143	1	1	3	2	1	1	24.7143	0	2
55	2	2	2	2	1	1	2	1	2	2	2	2	2	2	1	1		1		2		1	2		45	1	2013-01-14	2013-09-13	242	1	34.5714	1	1	3	1	1	1	34.5714	0	1
55	1	2	2	1	2	1	2	2	1	2	2	2	1	2	1	2		2		2		3	2		55	2	2012-06-03	2012-12-05	185	1	26.4286	1	1	3	2	1	1	26.4286	0	2
55	1	2	1	1	1	1	2	2	2	2	1	2	2	2	1	1		4		2		1	2		55	2	2012-06-24	2012-10-17	115	1	16.4286	1	1	3	2	1	1	16.4286	0	1
55	2	1	2	1	2	2	1	1	2	2	2	2	2	2	2		1	1		1		1	2		40	2	2014-02-01	2014-10-02	243	1	34.7143	1	1	3	1	1	1	34.7143	0	1
55	2	2	1	1	2	1	1	2	1	1	2	2	2	1	1	1		1		2		1	2		30	1	2012-01-10	2012-03-01	100	1	14.2857	1	1	3	1	1	1	14.2857	0	1
55	2	2	1	1	2	1	3	1	2	2	2	2	2	1	1	1		1		2		1	2		50	2	2013-03-05	2013-04-02	28	1	4	1	1	3	1	1	1	4	0	1
55	1	1	1	1	1	1	1	2	2	1	2	2	2	2	1	2		1		2		1	2		50	2	2013-06-07	2013-10-11	126	1	18	1	1	3	1	1	1	18	0	1
55	1	2	2	1	2	1	1	2	1	2	2	2	2	2	1	1		1		2		1	2		55	2	2013-02-22	2013-11-01	252	1	36	1	1	3	1	1	1	36	0	1
55	1	2	2	2	1	2	1	2	2	2	2	2	2	1	1	1		1		2		1	2		30	1	2012-06-11	2013-02-03	237	1	33.8571	1	1	3	1	1	1	33.8571	0	1
55	1	2	2	1	2	2	2	2	2	2	2	2	2	1	1	1		1		2		1	2		35	1	2013-05-09	2013-12-09	214	1	30.5714	1	1	3	1	1	1	30.5714	0	1
56	1	2	1	2	2	1	2	2	2	2	2	1	2	2	1	1		1		2		1	2		40	1	2011-09-09	2011-10-10	31	1	4.42857	1	1	3	1	1	1	4.42857	0	1
56	1	2	2	1	1	1	3	2	2	2	2	2	2	2	1	1		4		2		1	2		35	1	2012-09-18	2013-03-01	164	1	23.4286	1	1	3	2	1	1	23.4286	0	1
56	2	1	2	1	2	2	2	2	2	2	2	1	2	3	2		1	4		1		1	2		30	1	2012-04-12	2012-09-13	154	1	22	1	1	3	2	1	1	22	0	1
57	1	2	1	2	1	1	1	2	2	2	2	2	2	2	1	1		1		2		1	2		40	1	2012-02-10	2012-12-10	280	1	40	1	1	3	1	1	1	40	0	1
57	1	1	2	1	1	1	2	1	2	2	2	2	2	1	1	1		4		1		1	2		45	1	2013-06-03	2013-08-10	68	1	9.71429	1	1	3	2	1	1	9.71429	0	1
58	1	1	2	2	1	1	1	1	2	2	2	2	1	1	1	2		1		2		1	2		55	2	2013-05-09	2013-08-13	96	1	13.7143	1	1	3	1	1	1	13.7143	0	1
58	1	1	2	2	1	1	2	2	2	2	2	2	2	1	1	1		1		2		1	2		55	2	2013-07-04	2013-11-05	124	1	17.7143	1	1	3	1	1	1	17.7143	0	1
60	2	1	2	2	1	1	1	1	2	2	2	2	2	1	1	1		2		1		1	2		45	1	2012-10-12	2012-12-04	53	1	7.57143	1	1	3	2	1	1	7.57143	0	1
60	2	2	2	1	2	1	3	1	2	2	2	2	2	1	1	1		2		2		1	1	Bleeding	55	2	2013-01-23	2014-01-23	300	1	42.8571	1	1	3	2	1	1	42.8571	0	1
60	1	1	2	1	2	1	1	2	2	2	2	2	2	2	1	2		1		2		1	2		55	2	2012-04-01	2012-09-24	176	1	25.1429	1	1	3	1	1	1	25.1429	0	1
60	2	1	2	2	1	1	2	2	1	2	2	2	2	2	1	2		1		2		1	2		55	2	2012-03-21	2012-12-08	262	1	37.4286	1	1	3	1	1	1	37.4286	0	1
60	2	1	2	2	1	2	2	2	1	2	2	2	2	1	1	1		4		2		1	2		30	1	2013-01-30	2013-03-22	51	1	7.28571	1	1	3	2	1	1	7.28571	0	1
60	2	1	2	1	2	1	2	1	2	1	1	2	2	1	1	1		1		2		1	2		30	1	2013-05-11	2014-03-22	315	1	45	1	1	3	1	1	1	45	0	1
60	1	1	2	2	1	1	1	2	2	2	2	2	2	1	1	1		1		2		1	1	Blurring vision	60	2	2013-06-12	2013-12-12	183	1	26.1429	1	1	3	1	1	1	26.1429	0	1
60	1	2	2	2	1	1	1	2	2	2	1	2	1	1	1	1		1		2		2	1	Blurring vision	60	2	2012-06-26	2012-12-12	169	1	24.1429	1	1	3	1	1	1	24.1429	0	2
60	2	1	2	2	1	1	3	2	1	1	1	2	2	1	1	1		1		2		1	1	Pain	60	2	2012-09-10	2013-06-11	274	1	39.1429	1	1	3	1	1	1	39.1429	0	1
60	2	1	2	1	1	1	3	1	1	1	1	2	2	1	1	1		1		2		1	1	Pain	60	2	2012-06-26	2013-04-19	297	1	42.4286	1	1	3	1	1	1	42.4286	0	1
60	2	1	2	1	1	1	2	1	2	2	2	2	2	1	1	1		1		2		1	1	Pain	60	2	2013-05-30	2014-03-22	296	1	42.2857	1	1	3	1	1	1	42.2857	0	1
60	1	2	2	1	1	1	1	2	2	2	1	2	1	1	1	1		2		2		1	2		55	2	2014-02-09	2014-06-29	140	1	20	1	1	3	2	1	1	20	0	1
60	1	1	2	2	1	1	3	2	2	2	1	2	2	1	1	1		1		2		1	2		55	2	2012-06-26	2013-02-26	245	1	35	1	1	3	1	1	1	35	0	1
60	2	1	2	1	1	1	3	2	2	2	1	2	2	1	1	1		1		2		2	2		55	2	2013-05-14	2014-02-13	275	1	39.2857	1	1	3	1	1	1	39.2857	0	2
60	2	1	2	1	1	1	3	1	2	2	2	2	2	2	1	1		1		2		1	2		55	2	2012-03-20	2012-12-06	261	1	37.2857	1	1	3	1	1	1	37.2857	0	1
60	1	1	2	1	1	1	2	2	2	2	2	2	2	1	1	1		1		2		1	2		35	1	2013-10-02	2014-01-12	102	1	14.5714	1	1	3	1	1	1	14.5714	0	1
60	2	1	2	2	2	1	1	2	2	2	2	2	2	2	1	1		1		2		1	2		30	1	2013-06-16	2013-09-21	97	1	13.8571	1	1	3	1	1	1	13.8571	0	1
60	1	1	2	1	1	2	2	1	2	2	2	2	2	3	1	1		1		2		1	2		30	1	2013-05-10	2013-08-13	95	1	13.5714	1	1	3	1	1	1	13.5714	0	1
60	2	2	2	2	1	1	2	2	2	2	2	2	2	2	1	1		2		2		3	2		40	1	2012-06-26	2013-05-12	320	1	45.7143	1	1	3	2	1	1	45.7143	0	2
60	2	2	1	1	2	1	3	1	2	2	2	2	2	2	1	2		2		2		1	2		30	1	2012-10-12	2013-05-17	217	1	31	1	1	3	2	1	1	31	0	1
60	2	1	2	2	2	1	1	2	2	2	2	2	2	2	1	1		1		2		1	1	Bleeding	30	1	2013-06-20	2013-09-11	90	1	12.8571	1	1	3	1	1	1	12.8571	0	1
60	2	1	2	2	1	1	1	2	1	2	2	2	2	3	1	1		4		2		1	2		30	1	2013-02-10	2013-08-13	184	1	26.2857	1	1	3	2	1	1	26.2857	0	1
60	2	2	2	2	1	2	2	2	2	2	2	2	2	1	1	1		2		2		1	1	Blurring vision	60	2	2014-02-24	2014-09-09	197	1	28.1429	1	1	3	2	1	1	28.1429	0	1
60	1	2	2	2	1	1	1	2	2	2	2	2	2	2	1	1		2		1		1	2		45	1	2012-12-20	2012-12-28	29	1	4.14286	1	1	3	2	1	1	4.14286	0	1
60	2	1	2	1	2	1	3	2	2	2	2	2	2	2	1	1		1		2		1	2		35	1	2013-06-20	2013-09-11	83	1	11.8571	1	1	3	1	1	1	11.8571	0	1
60	1	2	2	1	1	1	3	2	2	2	2	2	2	2	1	1		1		2		1	2		35	1	2013-05-09	2013-08-13	96	1	13.7143	1	1	3	1	1	1	13.7143	0	1
60	1	1	2	1	1	1	3	1	2	2	1	2	2	1	1	2		1		2		1	2		45	2	2012-01-29	2012-03-13	353	1	50.4286	1	1	3	1	1	1	50.4286	0	1
60	1	2	2	1	1	1	3	2	2	2	2	2	2	1	1	1		1		2		1	2		40	1	2013-04-19	2013-08-13	116	1	16.5714	1	1	3	1	1	1	16.5714	0	1
60	2	1	2	2	1	1	2	2	2	2	2	2	2	2	1	1		1		2		1	2		45	1	2014-02-13	2014-11-10	270	1	38.5714	1	1	3	1	1	1	38.5714	0	1
60	2	1	2	2	2	1	1	1	2	2	2	2	2	2	1	2		1		2		1	2		45	1	2012-10-22	2013-02-07	108	1	15.4286	1	1	3	1	1	1	15.4286	0	1
60	2	2	2	2	1	1	1	2	2	1	2	2	2	2	1	1		2		2		1	2		50	2	2012-10-11	2013-05-17	218	1	31.1429	1	1	3	2	1	1	31.1429	0	1
60	2	2	2	2	1	1	2	2	2	1	2	1	1	2	1	1		2		2		1	2		55	2	2013-04-21	2013-11-18	211	1	30.1429	1	1	3	2	1	1	30.1429	0	1
60	1	2	1	1	1	1	2	1	2	2	2	2	2	2	1	1		4		2		1	2		45	1	2013-01-04	2013-05-10	126	1	18	1	1	3	2	1	1	18	0	1
60	1	1	1	2	1	1	3	2	2	2	2	2	2	2	1	1		1		2		1	2		45	1	2013-02-14	2013-11-10	269	1	38.4286	1	1	3	1	1	1	38.4286	0	1
60	2	1	1	1	1	1	1	2	2	2	1	2	2	2	1	1		1		2		1	2		30	1	2012-05-30	2012-08-08	70	1	10	1	1	3	1	1	1	10	0	1
60	2	1	1	2	2	1	1	2	1	2	2	2	2	2	1	2		1		2		1	2		30	1	2012-11-16	2013-08-13	270	1	38.5714	1	1	3	1	1	1	38.5714	0	1
60	1	2	2	2	1	1	3	2	2	2	2	2	2	1	1	1		2		1		1	2		30	1	2013-05-28	2013-10-17	142	1	20.2857	1	1	3	2	1	1	20.2857	0	1
60	2	1	1	2	1	1	2	2	2	2	2	2	2	1	1	1		1		2		2	2		55	2	2012-11-20	2013-06-17	209	1	29.8571	1	1	3	1	1	1	29.8571	0	2
62	1	1	1	1	1	1	1	1	2	2	2	2	2	1	1	1		1		2		1	2		35	1	2013-06-04	2013-08-18	75	1	10.7143	1	1	4	1	1	1	10.7143	0	1
62	2	1	1	1	1	1	2	2	2	2	2	2	2	2	1	2		1		2		2	2		55	2	2012-04-22	2012-06-06	45	1	6.42857	1	1	4	1	1	1	6.42857	0	2
65	1	2	2	2	1	2	1	1	2	2	2	2	2	2	1	1		2		1		1	2		45	1	2013-04-01	2013-04-15	24	1	3.42857	1	1	4	2	1	1	3.42857	0	1
65	2	2	2	2	1	1	1	1	2	1	2	2	2	1	1	1		4		2		1	2		30	1	2012-04-23	2012-09-29	159	1	22.7143	1	1	4	2	1	1	22.7143	0	1
65	1	2	1	2	2	1	1	1	2	2	2	2	2	2	1	1		4		2		1	2		40	1	2013-10-18	2014-02-17	122	1	17.4286	1	1	4	2	1	1	17.4286	0	1
65	1	2	2	2	1	1	1	2	2	2	2	2	2	2	1	1		4		1		1	2		45	1	2014-08-02	2014-10-02	100	1	14.2857	1	1	4	2	1	1	14.2857	0	1
65	1	1	1	2	2	1	1	2	2	2	2	2	2	1	1	1		2		1		1	1	Pain	60	2	2012-05-19	2012-10-21	155	1	22.1429	1	1	4	2	1	1	22.1429	0	1
65	1	2	1	2	1	1	1	2	2	2	2	2	2	2	1	2		4		1		1	2		45	1	2013-02-01	2013-05-10	98	1	14	1	1	4	2	1	1	14	0	1
65	2	1	1	1	2	1	1	2	2	2	2	2	2	2	1	1		1		2		1	1	Foreign body sensation	60	2	2012-11-20	2013-06-17	209	1	29.8571	1	1	4	1	1	1	29.8571	0	1
65	2	1	2	2	2	1	2	1	2	2	2	2	1	1	1	1		4		1		1	2		30	1	2012-02-05	2012-06-25	141	1	20.1429	1	1	4	2	1	1	20.1429	0	1
65	2	2	2	2	1	2	1	1	2	2	2	2	2	1	1	1		4		2		1	2		50	2	2012-09-26	2013-03-14	169	1	24.1429	1	1	4	2	1	1	24.1429	0	1
65	1	1	2	2	1	1	2	1	2	2	2	2	2	1	1	1		1		2		1	2		50	2	2013-07-06	2014-02-02	211	1	30.1429	1	1	4	1	1	1	30.1429	0	1
65	2	1	2	1	2	1	1	1	2	2	2	2	2	1	1	1		2		2		3	2		50	2	2014-02-16	2014-10-12	238	1	34	1	1	4	2	1	1	34	0	2
65	2	1	2	2	1	1	1	1	2	1	2	2	2	2	1	1		1		2		1	2		50	2	2013-03-29	2013-06-25	88	1	12.5714	1	1	4	1	1	1	12.5714	0	1
65	2	1	2	2	2	1	2	1	2	2	1	1	2	2	1	1		1		2		2	2		55	2	2013-06-20	2013-09-11	83	1	11.8571	1	1	4	1	1	1	11.8571	0	2
65	2	1	2	1	1	1	1	2	2	2	1	2	2	2	1	2		1		1		1	2		45	1	2012-10-16	2013-05-17	213	1	30.4286	1	1	4	1	1	1	30.4286	0	1
65	1	1	1	2	1	1	2	2	2	2	2	2	2	2	1	1		1		2		1	2		30	1	2012-01-10	2012-09-13	337	1	48.1429	1	1	4	1	1	1	48.1429	0	1
65	2	1	1	2	1	1	3	1	1	2	2	2	2	2	1	1		1		2		1	2		30	1	2012-01-10	2012-11-11	306	1	43.7143	1	1	4	1	1	1	43.7143	0	1
65	2	1	1	1	2	1	3	2	2	2	2	2	2	2	1	1		1		2		1	2		30	1	2012-03-24	2013-02-13	326	1	46.5714	1	1	4	1	1	1	46.5714	0	1
65	2	1	2	1	2	2	1	1	2	2	2	2	2	2	1	1		1		2		1	2		30	1	2013-01-20	2013-04-12	82	1	11.7143	1	1	4	1	1	1	11.7143	0	1
65	1	1	1	1	1	1	2	2	2	2	1	1	1	1	1	1		4		2		1	2		50	2	2013-03-26	2013-04-13	33	1	4.71429	1	1	4	2	1	1	4.71429	0	1
65	1	2	1	2	1	2	3	1	2	1	1	2	2	2	1	2		1		2		1	2		45	2	2012-03-03	2012-08-09	344	1	49.1429	1	1	4	1	1	1	49.1429	0	1
65	2	2	2	2	1	1	1	2	2	2	2	1	2	2	1	3		2		2		1	2		30	1	2012-10-21	2013-05-12	203	1	29	1	1	4	2	1	1	29	0	1
65	2	1	2	1	1	1	1	1	1	2	2	2	2	2	1	1		1		2		1	2		30	1	2013-06-21	2014-04-14	297	1	42.4286	1	1	4	1	1	1	42.4286	0	1
65	2	2	1	1	2	1	1	1	2	2	2	2	2	2	1	2		2		2		1	2		55	2	2013-08-18	2013-09-29	42	1	6	1	1	4	2	1	1	6	0	1
65	2	2	2	1	2	1	2	1	2	2	2	2	2	2	1	1		2		2		1	2		55	2	2012-01-02	2012-03-02	60	1	8.57143	1	1	4	2	1	1	8.57143	0	1
66	1	1	1	1	1	1	2	1	2	1	2	2	2	2	1	1		1		2		1	2		45	1	2014-03-19	2014-10-12	207	1	29.5714	1	1	4	1	1	1	29.5714	0	1
66	2	1	1	2	1	1	3	1	2	2	1	2	2	1	1	1		1		2		1	2		40	1	2012-02-26	2012-12-10	288	1	41.1429	1	1	4	1	1	1	41.1429	0	1
66	2	1	1	1	1	1	1	2	2	2	1	2	2	2	1	2		4		2		1	2		55	2	2012-01-15	2012-03-01	46	1	6.57143	1	1	4	2	1	1	6.57143	0	1
66	1	2	2	1	1	2	2	2	1	2	2	2	2	2	2		1	2		1		1	2		40	1	2014-05-11	2014-08-12	93	1	13.2857	1	1	4	2	1	1	13.2857	0	1
66	1	1	2	2	2	1	1	2	2	2	2	1	2	1	1	1		1		2		1	2		30	1	2012-08-01	2012-11-30	121	1	17.2857	1	1	4	1	1	1	17.2857	0	1
67	1	2	1	1	1	1	2	1	2	2	2	2	2	2	1	2		1		2		1	2		55	2	2012-03-03	2012-08-09	344	1	49.1429	1	1	4	1	1	1	49.1429	0	1
67	1	1	1	1	1	1	1	2	2	2	2	2	2	2	1	1		1		2		1	2		45	1	2012-10-01	2012-11-30	60	1	8.57143	1	1	4	1	1	1	8.57143	0	1
70	1	1	2	2	2	1	1	2	2	2	2	2	2	2	1	2		1		2		1	2		55	2	2012-09-12	2012-12-30	109	1	15.5714	1	1	4	1	1	1	15.5714	0	1
70	1	1	2	1	1	1	3	2	2	2	2	2	2	2	1	1		1		2		1	2		55	2	2013-07-06	2014-02-02	211	1	30.1429	1	1	4	1	1	1	30.1429	0	1
70	1	1	2	2	2	1	1	2	2	2	2	2	2	2	1	2		1		2		1	2		45	1	2013-01-14	2013-09-13	242	1	34.5714	1	1	4	1	1	1	34.5714	0	1
70	2	1	2	2	1	1	2	2	2	2	2	2	2	1	1	1		1		2		1	2		45	1	2013-08-25	2014-01-13	141	1	20.1429	1	1	4	1	1	1	20.1429	0	1
70	1	2	1	2	1	1	2	2	2	2	1	2	2	2	1	2		4		2		1	2		55	2	2013-09-12	2014-02-23	164	1	23.4286	1	1	4	2	1	1	23.4286	0	1
70	1	1	2	2	2	1	1	1	2	2	2	2	2	2	1	2		1		2		1	2		45	1	2013-08-18	2013-12-12	116	1	16.5714	1	1	4	1	1	1	16.5714	0	1
70	2	1	2	1	1	1	1	1	2	1	2	2	2	2	1	1		1		2		2	2		55	2	2012-01-21	2012-07-23	184	1	26.2857	1	1	4	1	1	1	26.2857	0	2
70	2	1	1	2	2	1	2	1	1	1	2	2	2	1	1	1		2		2		1	2		30	1	2012-02-10	2012-10-23	256	1	36.5714	1	1	4	2	1	1	36.5714	0	1
70	2	1	2	1	1	1	1	1	2	2	2	2	2	1	1	1		1		2		2	1	Blurring vision	60	2	2012-03-08	2012-07-25	139	1	19.8571	1	1	4	1	1	1	19.8571	0	2
70	2	1	2	1	1	1	1	2	2	2	2	1	2	2	1	1		4		1		2	2		55	2	2013-01-10	2013-09-13	246	1	35.1429	1	1	4	2	1	1	35.1429	0	2
70	1	1	2	2	2	2	3	1	2	1	1	2	2	2	1	1		1		2		1	2		30	1	2012-11-06	2013-08-08	275	1	39.2857	1	1	4	1	1	1	39.2857	0	1
70	1	2	2	1	2	2	1	2	1	2	2	2	2	2	1	1		2		2		1	2		50	2	2014-02-20	2014-06-29	129	1	18.4286	1	1	4	2	1	1	18.4286	0	1
70	1	1	2	1	1	1	1	2	2	2	2	2	2	1	1	1		1		2		1	2		40	1	2012-01-21	2012-07-23	184	1	26.2857	1	1	4	1	1	1	26.2857	0	1
70	1	1	2	2	1	1	3	2	2	2	2	2	2	1	1	1		1		2		1	2		40	1	2013-10-18	2014-02-17	122	1	17.4286	1	1	4	1	1	1	17.4286	0	1
70	2	1	2	2	1	1	1	2	2	1	2	2	2	1	1	1		1		2		1	2		40	1	2012-06-07	2012-10-18	340	1	48.5714	1	1	4	1	1	1	48.5714	0	1
70	2	1	2	1	1	1	1	1	2	2	2	2	2	1	1	1		2		1		1	2		40	1	2013-12-28	2014-05-10	133	1	19	1	1	4	2	1	1	19	0	1
70	2	1	2	2	1	1	2	2	1	2	1	2	2	1	1	2		1		2		1	2		55	2	2013-01-23	2013-11-13	294	1	42	1	1	4	1	1	1	42	0	1
70	1	1	2	2	1	1	1	2	2	2	1	2	2	1	1	1		1		2		1	2		30	1	2012-01-21	2012-07-23	184	1	26.2857	1	1	4	1	1	1	26.2857	0	1
70	2	1	2	1	2	1	2	1	1	2	2	2	2	1	1	1		2		2		1	2		35	1	2012-03-14	2013-01-20	312	1	44.5714	1	1	4	2	1	1	44.5714	0	1
70	2	1	2	2	1	1	1	2	2	2	2	2	2	3	1	2		4		2		1	2		35	1	2014-02-12	2014-04-12	59	1	8.42857	1	1	4	2	1	1	8.42857	0	1
70	1	1	2	1	1	1	3	2	2	2	2	2	2	3	1	2		1		2		1	2		55	2	2012-03-08	2012-10-09	339	1	48.4286	1	1	4	1	1	1	48.4286	0	1
70	1	1	2	2	1	1	1	2	2	2	2	2	2	1	1	1		1		2		1	2		30	1	2012-03-23	2012-11-21	243	1	34.7143	1	1	4	1	1	1	34.7143	0	1
70	1	2	2	2	1	1	3	1	2	2	2	2	2	3	1	2		4		2		1	2		30	1	2013-06-14	2013-09-18	96	1	13.7143	1	1	4	2	1	1	13.7143	0	1
70	2	1	2	1	1	1	1	2	2	2	2	2	2	2	1	2		2		2		1	2		30	1	2012-07-10	2013-03-14	247	1	35.2857	1	1	4	2	1	1	35.2857	0	1
70	2	1	2	2	2	1	2	1	1	2	2	2	2	2	1	2		1		2		1	2		40	1	2013-11-18	2014-08-23	278	1	39.7143	1	1	4	1	1	1	39.7143	0	1
70	2	1	2	1	1	1	3	2	2	2	2	2	2	2	1	2		1		2		1	2		40	1	2012-06-26	2012-11-14	141	1	20.1429	1	1	4	1	1	1	20.1429	0	1
70	1	2	2	2	2	1	1	2	2	2	2	2	2	2	1	1		1		2		1	2		30	2	2012-01-05	2012-04-13	340	1	48.5714	1	1	4	1	1	1	48.5714	0	1
70	1	1	2	1	1	1	1	2	2	1	2	2	1	2	1	1		1		2		1	2		45	1	2013-09-23	2014-05-26	245	1	35	1	1	4	1	1	1	35	0	1
70	2	1	2	2	1	1	1	1	2	2	1	2	2	1	1	1		1		2		3	2		55	2	2012-02-26	2012-11-15	263	1	37.5714	1	1	4	1	1	1	37.5714	0	2
70	2	2	1	1	2	1	2	1	2	2	2	1	1	3	1	1		4		2		1	1	Slum vision	70	2	2013-01-23	2014-01-23	300	1	42.8571	1	1	4	2	1	1	42.8571	0	1
70	1	2	2	1	1	1	3	2	2	2	1	2	2	2	1	1		4		2		1	2		45	1	2012-06-26	2012-12-12	169	1	24.1429	1	1	4	2	1	1	24.1429	0	1
70	1	2	1	2	1	1	2	2	2	2	2	2	2	1	1	1		2		2		1	2		30	1	2012-06-26	2012-11-14	141	1	20.1429	1	1	4	2	1	1	20.1429	0	1
70	2	2	1	1	2	1	3	1	2	2	2	2	2	2	1	1		2		2		1	1	psedo	40	1	2013-02-13	2013-11-01	261	1	37.2857	1	1	4	2	1	1	37.2857	0	1
70	1	2	2	1	1	1	3	1	2	2	2	2	2	1	1	1		4		1		1	2		45	1	2012-09-18	2012-12-26	99	1	14.1429	1	1	4	2	1	1	14.1429	0	1
70	2	1	2	1	1	1	2	1	2	2	2	2	2	1	1	1		1		2		1	2		45	1	2012-10-08	2013-07-29	294	1	42	1	1	4	1	1	1	42	0	1
70	1	1	2	1	1	1	2	2	2	2	2	2	2	2	1	1		1		2		1	2		45	1	2012-03-18	2012-06-25	99	1	14.1429	1	1	4	1	1	1	14.1429	0	1
70	1	1	2	2	1	1	1	1	2	2	1	2	2	2	1	1		1		2		1	2		40	1	2013-08-18	2013-12-19	123	1	17.5714	1	1	4	1	1	1	17.5714	0	1
70	2	1	2	2	1	1	1	2	2	2	1	1	2	2	1	1		1		2		1	2		35	1	2013-02-18	2013-05-12	83	1	11.8571	1	1	4	1	1	1	11.8571	0	1
70	1	1	2	1	1	1	1	2	2	2	2	1	2	1	1	2		1		2		2	1	Bulbar hyperemia	60	2	2012-11-20	2013-06-17	209	1	29.8571	1	1	4	1	1	1	29.8571	0	2
71	2	1	2	2	2	2	1	1	2	2	2	1	1	2	1	2		1		2		1	2		45	1	2012-01-22	2012-04-26	95	1	13.5714	1	1	4	1	1	1	13.5714	0	1
72	2	1	2	2	1	1	1	1	2	2	2	2	2	2	1	1		4		2		1	2		45	1	2013-03-21	2013-05-24	64	1	9.14286	1	1	4	2	1	1	9.14286	0	1
73	1	1	2	2	1	1	2	2	2	2	2	2	2	2	1	1		4		1		1	2		55	2	2012-09-07	2012-12-11	95	1	13.5714	1	1	4	2	1	1	13.5714	0	1
74	1	1	2	2	1	1	3	2	2	2	2	2	2	1	1	2		4		2		1	2		55	2	2012-09-05	2012-12-23	109	1	15.5714	1	1	4	2	1	1	15.5714	0	1
75	1	1	2	2	2	1	1	2	2	2	1	2	2	2	1	1		1		2		1	2		45	1	2012-09-10	2012-12-04	85	1	12.1429	1	1	4	1	1	1	12.1429	0	1
75	1	1	2	1	2	1	1	2	2	2	2	2	2	1	1	1		1		2		1	2		40	1	2013-01-20	2013-02-22	33	1	4.71429	1	1	4	1	1	1	4.71429	0	1
75	1	1	2	1	2	1	3	2	2	2	2	2	2	1	1	2		4		2		1	2		55	2	2012-06-01	2012-09-18	348	1	49.7143	1	1	4	2	1	1	49.7143	0	1
75	2	1	2	2	1	1	2	2	2	2	1	2	2	1	1	1		1		2		1	2		45	1	2012-10-10	2013-12-10	200	1	28.5714	1	1	4	1	1	1	28.5714	0	1
75	1	2	2	1	1	1	1	1	2	2	2	2	2	2	1	1		2		2		3	2		50	2	2012-10-23	2012-12-23	61	1	8.71429	1	1	4	2	1	1	8.71429	0	2
75	1	1	2	1	1	1	3	2	2	2	1	2	2	2	1	1		1		2		3	2		45	1	2014-05-26	2014-08-26	92	1	13.1429	1	1	4	1	1	1	13.1429	0	2
75	1	1	2	2	1	2	1	2	2	2	1	2	2	2	1	1		1		2		1	2		55	2	2012-05-12	2012-11-01	173	1	24.7143	1	1	4	1	1	1	24.7143	0	1
75	1	1	2	2	1	1	1	2	1	1	1	1	1	2	1	1		4		2		1	2		55	2	2012-08-20	2012-12-14	116	1	16.5714	1	1	4	2	1	1	16.5714	0	1
75	1	1	2	1	1	1	1	2	2	2	1	2	2	2	1	2		1		2		1	2		55	2	2012-09-10	2013-04-14	216	1	30.8571	1	1	4	1	1	1	30.8571	0	1
75	1	1	2	2	1	1	2	2	2	2	1	2	2	1	1	2		1		2		1	2		30	1	2014-03-01	2014-09-21	204	1	29.1429	1	1	4	1	1	1	29.1429	0	1
75	2	1	2	2	1	1	3	2	1	1	2	2	2	1	1	2		4		2		1	2		55	2	2012-06-26	2013-05-12	320	1	45.7143	1	1	4	2	1	1	45.7143	0	1
75	1	1	2	1	2	1	3	2	2	1	2	2	2	1	1	1		4		2		1	2		30	1	2014-02-09	2014-05-26	106	1	15.1429	1	1	4	2	1	1	15.1429	0	1
75	1	2	2	2	1	1	3	1	2	2	2	2	2	1	1	2		2		2		1	2		30	2	2012-06-06	2012-11-18	340	1	48.5714	1	1	4	2	1	1	48.5714	0	1
75	1	1	2	1	1	1	3	2	2	2	1	2	2	1	1	2		1		2		1	2		30	1	2012-06-23	2013-04-28	309	1	44.1429	1	1	4	1	1	1	44.1429	0	1
75	1	1	2	2	2	1	2	2	2	2	2	2	2	1	1	1		4		1		1	2		30	1	2013-04-20	2013-06-18	59	1	8.42857	1	1	4	2	1	1	8.42857	0	1
75	1	1	2	1	1	1	2	2	2	2	1	2	2	1	1	1		1		2		1	2		30	1	2013-04-18	2013-07-18	91	1	13	1	1	4	1	1	1	13	0	1
75	2	1	2	2	1	1	2	2	2	2	2	2	2	1	1	1		4		2		1	2		55	2	2012-12-20	2013-03-14	84	1	12	1	1	4	2	1	1	12	0	1
75	2	1	2	2	1	1	3	2	1	2	2	2	2	2	1	1		1		2		1	2		40	1	2012-09-10	2012-12-14	95	1	13.5714	1	1	4	1	1	1	13.5714	0	1
75	2	2	2	2	1	2	3	2	2	2	2	1	2	2	1	1		2		2		1	2		45	2	2012-03-28	2012-05-25	355	1	50.7143	1	1	4	2	1	1	50.7143	0	1
76	1	2	2	1	2	1	1	2	2	2	1	2	2	2	1	2		4		1		1	2		45	1	2012-07-15	2013-02-18	218	1	31.1429	1	1	4	2	1	1	31.1429	0	1
78	2	2	2	1	1	1	2	2	1	1	1	2	2	1	1	2		2		2		2	2		35	1	2012-11-20	2013-04-22	153	1	21.8571	1	1	4	2	1	1	21.8571	0	2
78	1	2	2	1	2	1	3	2	1	1	1	2	2	2	1	1		1		2		1	2		40	1	2012-10-17	2013-04-22	187	1	26.7143	1	1	4	1	1	1	26.7143	0	1
79	1	2	2	2	1	2	2	2	1	1	1	2	2	1	2		1	2		2		1	2		50	2	2012-05-28	2012-10-17	142	1	20.2857	1	1	4	2	1	1	20.2857	0	1
79	1	2	2	2	2	1	3	2	1	1	1	2	2	2	1	2		1		2		1	2		45	1	2012-11-20	2013-06-17	209	1	29.8571	1	1	4	1	1	1	29.8571	0	1
79	2	1	2	1	2	1	2	2	2	1	1	2	2	1	1	3		1		2		1	2		50	2	2012-02-24	2012-10-17	236	1	33.7143	1	1	4	1	1	1	33.7143	0	1
